# Supplementary material for: Exercise Regulates the Metabolic Homeostasis of Methamphetamine Dependence
Source: Metabolites. 2022 Jun 29;12(7):606. doi: 10.3390/metabo12070606 (PMC9323070; doi:10.3390/metabo12070606)
Supplement: Supplementary file 1 [file metabolites-12-00606-s001.zip]

Archive with 1 entries (1 files):
- metabolites-1778822-supplementary.xlsx
