# Supplementary material for: Exercise Regulates the Metabolic Homeostasis of Methamphetamine Dependence
Source: Metabolites. 2022 Jun 29;12(7):606. doi: 10.3390/metabo12070606 (PMC9323070; doi:10.3390/metabo12070606)
Supplement: Supplementary file 1 [file metabolites-12-00606-s001.zip › metabolites-1778822-supplementary.xlsx]

## Sheet: Table S1
Metabolite	HMDB	KEGG	Control Group.Mean	E-METH(Pre-test).Mean	E-METH(Post-test).Mean	NE-METH(Pre-test).Mean	NE-METH(Psot-test).Mean
Lysine	HMDB0000182	C00047	262.176	309.389	340.873	300.22	315.359
Histidine	HMDB0000177	C00135	107.552	93.8213	103.449	98.9621	108.04
Ornithine	HMDB0000214	C00077	59.0977	64.2548	65.3366	64.6648	59.6383
Glutamine	HMDB0000641	C00064	569.455	366.233	888.443	382.777	792.423
Glutamic acid	HMDB0000148	C00025	100.723	212.899	80.6397	230.136	96.011
Cystine	HMDB0000192	C00491	169.432	115.364	434.433	143.237	362.483
Anserine	HMDB0000194	C01262	0.160451	0.172706	0.104183	0.262371	0.154665
Sarcosine	HMDB0000271	C00213	1.60706	1.57159	1.93811	1.77865	1.676
beta-Alanine	HMDB0000056	C00099	6.11267	5.01538	8.59706	5.30821	7.14383
Alanine	HMDB0000161	C00041	245.035	231.642	212.704	222.46	213.67
Dimethylglycine	HMDB0000092	C01026	4.2953	4.9533	6.75717	6.20518	6.00719
GABA	HMDB0000112	C00334	0.342565	0.320085	0.375935	0.351949	0.357134
Serine	HMDB0000187	C00065	160.956	119.615	150.239	123.542	151.215
Threonine	HMDB0000167	C00188	67.4023	51.8174	68.38	54.7596	68.2245
Homoserine	HMDB0000719	C00263	0.255699	0.344543	0.478838	0.293503	0.441595
Creatine	HMDB0000064	C00300	21.7573	16.7599	22.9098	17.8563	21.7981
Threonic acid	HMDB0000943	C01620	2.60172	3.66838	0.415407	3.25133	0.576118
N-Acetylserotonin	HMDB0001238	C00978	0.0233043	0.0114366	0.0101243	0.0103405	0.0100874
Hydroxypropionic acid	HMDB0000700	C01013	3.93859	14.5207	12.8769	13.6474	14.2103
Aminocaproic acid	HMDB0001901	C02378	0.183317	0.211626	0.227262	0.203317	0.211481
Glycylproline	HMDB0000721	NA	0.1789	0.265653	0.205673	0.257612	0.206152
Homocitrulline	HMDB0000679	C02427	0.318052	0.265923	0.242157	0.260886	0.266705
1H-Indole-3-acetamide	HMDB0029739	C02693	0.701023	1.10998	2.19169	0.949969	1.10227
Nicotinic acid	HMDB0001488	C00253	1.12581	1.47489	1.57148	1.55701	1.44904
Methylcysteine	HMDB0002108	NA	5.55034	12.8383	9.59791	11.0848	7.67464
Tyrosine	HMDB0000158	C00082	73.9162	65.7564	67.4941	69.6078	73.543
5-Hydroxy-tryptophan	HMDB0000472	C00643	0.0924857	0.101947	0.0758327	0.0794977	0.0683909
Asparagine	HMDB0000168	C00152	77.2542	48.7459	122.845	51.0363	103.52
Phenylalanine	HMDB0000159	C00079	64.1179	52.0026	72.2145	52.3164	70.2881
Hydroxyphenyllactic acid	HMDB0000755	C03672	0.924404	0.838161	1.00973	0.810439	0.971853
Aspartic acid	HMDB0000191	C00049	32.5905	20.1918	21.7806	19.3564	26.0551
Glucaric acid	HMDB0000663	C00818	0.161692	0.391839	0.495797	0.359984	0.361099
Pyrrole-2-carboxylic acid	HMDB0004230	C05942	0.066006	0.0820182	0.09246	0.0854506	0.0903721
2-Hydroxy-3-methylbutyric acid	HMDB0000407	NA	10.6364	14.6627	20.873	19.3398	14.2609
ortho-Hydroxyphenylacetic acid	HMDB0000669	C05852	0.0290616	0.0268274	0.0280726	0.0253479	0.0295442
Hippuric acid	HMDB0000714	C01586	1.68685	1.18856	0.906663	1.56423	1.23852
Malic acid	HMDB0000156	C00149	4.68104	2.85918	2.12635	2.80153	1.93189
N-Acetyaspartic acid	HMDB0000812	C01042	0.182332	0.263583	0.295518	0.277042	0.275931
N-Acetytyrosine	HMDB0000866	C01657	0.642376	0.319796	0.226551	0.253967	0.325659
Indole-3-methyl acetate	HMDB0029738	NA	0.0558715	0.117486	0.0942126	0.122335	0.115987
Ethylmethylacetic acid	HMDB0002176	C18319	4.86939	9.48764	0.641854	11.4602	1.02558
Benzoic acid	HMDB0001870	C00180	0.592823	0.477521	0.219136	0.67701	1.45684
2-Hydroxycaproic acid	HMDB0001624	NA	0.468673	0.466779	0.377391	0.497529	0.345005
Phenylacetic acid	HMDB0000209	C07086	0.619285	0.845993	0.99625	0.910525	0.819827
Indole-3-carboxylic acid	HMDB0003320	C19837	0.00811529	0.00855399	0.0049333	0.0068961	0.00652568
Indoleacetic acid	HMDB0000197	C00954	1.84273	1.34061	1.59207	1.67065	1.40121
Fumaric acid	HMDB0000134	C00122	0.0301728	0.047296	0.04295	0.0428063	0.0538659
Glutaric acid	HMDB0000661	C00489	0.774509	1.41924	0.864284	1.92481	1.08144
Cinnamic acid	HMDB0000567	C10438	0.111665	0.102812	0.111952	0.108547	0.111114
2-Phenylpropionate	HMDB0011743	NA	0.417503	0.527725	0.939321	0.614147	0.879657
Hydrocinnamic acid	HMDB0000764	C05629	0.460661	0.550862	1.0609	0.647017	0.995403
Indoleacrylic acid	HMDB0000734	NA	0.159065	0.31999	0.436831	0.394551	0.366713
Indole-3-propionic acid	HMDB0002302	NA	1.11126	2.3886	1.69837	3.66369	3.17121
4-Hydroxyphenylpyruvic acid	HMDB0000707	C01179	3.56867	1.2788	22.5248	1.15276	16.2995
Azelaic acid	HMDB0000784	C08261	0.575433	0.241363	0.6566	0.231442	0.52653
Sebacic acid	HMDB0000792	C08277	0.638026	0.244931	0.735729	0.246027	0.577732
alpha-Ketoisovaleric acid	HMDB0000019	C00141	27.0803	6.11852	11.8343	4.40565	15.5074
Ketoleucine	HMDB0000695	C00233	280.853	145.89	124.571	130.61	176.109
3-Methyl-2-oxopentanoic acid	HMDB0000491	C00671	104.307	63.9197	43.1052	62.961	61.7055
Phenylpyruvic acid	HMDB0000205	C00166	5.28394	2.28408	3.98734	2.00168	4.83312
Methylmalonic acid	HMDB0000202	C02170	4.22279	7.06707	2.99319	7.02846	3.1564
2-Hydroxyglutaric acid	HMDB0000606	C02630	3.13462	3.65353	2.04623	4.10603	1.94008
Glycine	HMDB0000123	C00037	443.253	324.24	355.804	327.764	369.032
Guanidoacetic acid	HMDB0000128	C00581	2.14909	2.3164	2.24388	2.37051	2.35179
Citrulline	HMDB0000904	C00327	27.979	26.3657	27.4212	28.5572	30.0031
Gluconolactone	HMDB0000150	C00198	2.27795	2.66616	2.10057	3.16046	2.03362
Glycolic acid	HMDB0000115	C00160	6.3611	19.9793	20.3534	21.1365	17.8566
alpha-Aminobutyric acid	HMDB0000452	C02356	4.98864	3.57394	3.98957	3.79691	4.04159
Glyceric acid	HMDB0000139	C00258	7.72913	15.979	3.0395	14.2405	6.29259
Proline	HMDB0000162	C00148	267.327	208.347	293.13	270.881	299.768
Acetylglycine	HMDB0000532	NA	5.54992	6.50327	7.98322	6.7241	6.89653
Pipecolic acid	HMDB0000716	C00408	2.94169	2.70579	2.31324	2.39343	2.14906
Erythronic acid	HMDB0000613	NA	2.75888	3.92681	0.517008	3.3783	0.721684
N-Acetylserine	HMDB0002931	NA	1.6344	1.82334	2.22984	1.79125	1.94116
Ribonolactone	HMDB0001900	C02674	2.25305	1.91991	1.68904	1.90969	1.60287
Shikimic acid	HMDB0003070	C00493	0.0471881	0.0792847	0.0533738	0.065663	0.0639179
N-Acetylglutamine	HMDB0006029	NA	0.0700793	0.134872	0.0744733	0.103653	0.123962
N-Acetylneuraminic acid	HMDB0000230	C00270	1.07633	0.710383	0.911222	0.715118	0.815453
Formic acid	HMDB0000142	C00058	8.56085	24.6502	22.5657	25.1419	19.3318
Valine	HMDB0000883	C00183	283.37	233.434	264.759	256.273	259.69
Pyroglutamic acid	HMDB0000267	C01879	95.3992	228.464	75.9845	251.904	87.7163
5-Aminolevulinic acid	HMDB0001149	C00430	0.8491	0.735765	1.1665	0.713034	0.924959
Glucose	HMDB0000122	C00031	2753.8	3543.47	3363.78	3944.62	3483.18
Maltose/Lactose	NA	NA	1.49341	0.662995	0.332913	0.63054	0.395162
3-Hydroxybutyric acid	HMDB0000357	C01089	157.205	114.918	122.054	136.158	148.032
Methionine	HMDB0000696	C00073	58.086	33.4226	47.7065	31.4348	51.8382
alpha-Hydroxyisobutyric acid	HMDB0000729	NA	2.21797	1.62504	2.24723	2.04287	1.81239
2-Hydroxybutyric acid	HMDB0000008	C05984	53.1373	37.7433	39.2408	40.1737	44.5162
3-Hydroxyisovaleric acid	HMDB0000754	NA	1.25147	1.05905	1.51953	1.1916	1.25249
Isoleucine	HMDB0000172	C00407	23.6849	27.7815	29.2928	28.5139	32.689
Leucine	HMDB0000687	C00123	134.955	138.529	150.143	156.074	160.269
Xylose	HMDB0000098	C00181	4.72769	0.900012	1.72346	1.13402	2.03686
Xylulose	HMDB0001644	C00310	2.13215	1.24355	1.77452	1.31125	1.78475
Rhamnose	HMDB0000849	C00507	1.26884	1.11117	1.23831	1.32951	1.35133
Fructose	HMDB0000660	C02336	2.76099	1.967	1.68096	1.68438	1.66923
Homovanillic acid	HMDB0000118	C05582	0.655061	0.753554	0.863228	0.926178	0.836908
2-Furoic acid	HMDB0000617	C01546	0.155108	0.132672	0.160043	0.140933	0.140669
Tryptophan	HMDB0000929	C00078	74.894	75.9165	73.7532	72.8477	77.8713
Butyric acid	HMDB0000039	C00246	0.977326	1.93027	0.856124	1.68771	1.10566
Isobutyric acid	HMDB0001873	C02632	6.80029	4.82171	8.08505	5.04345	5.24573
Mandelic acid	HMDB0000703	C01984	0.0491217	0.0798579	0.0794861	0.454274	0.083124
Malonic acid	HMDB0000691	C00383	0.24368	0.867799	0.113722	0.833295	0.11461
Phenylacetylglutamine	HMDB0006344	C04148	1.08489	1.06949	1.62878	1.32936	1.57713
Tartaric acid	HMDB0000956	C00898	0.169355	0.140179	0.139898	0.139642	0.138885
Isovaleric acid	HMDB0000718	C08262	0.818086	13.5739	0.244699	15.8546	1.37747
Valeric acid	HMDB0000892	C00803	0.668916	1.16391	0.616366	4.60888	0.601177
N-Methylnicotinamide	HMDB0003152	NA	0.613527	0.88893	1.30166	0.988434	1.01776
Phenyllactic acid	HMDB0000779	NA	0.166748	0.186137	0.194609	0.222707	0.183198
Oxalic acid	HMDB0002329	C00209	28.283	118.11	40.0721	103.148	32.8748
Maleic acid	HMDB0000176	C01384	1.16863	0.863333	1.1989	0.846559	0.963836
Itaconic acid	HMDB0002092	C00490	0.16097	0.150494	0.145083	0.131025	0.17423
Citraconic acid	HMDB0000634	C02226	0.0354379	0.0366246	0.0140501	0.0337603	0.0143108
Methylsuccinic acid	HMDB0001844	NA	0.825368	1.38852	0.893187	1.83617	1.0637
Adipic acid	HMDB0000448	C06104	0.162673	0.286447	0.20215	0.286375	0.210926
Methylglutaric acid	HMDB0000752	NA	0.361217	0.403696	0.417954	0.398846	0.408688
Phthalic acid	HMDB0002107	C01606	0.22408	0.226785	0.334826	0.217285	0.288948
cis-Aconitic acid	HMDB0000072	C00417	28.7764	77.2672	71.2949	80.7515	61.1856
Pimelic acid	HMDB0000857	C02656	0.0959118	0.0737649	0.0629876	0.0725392	0.0627459
3-Methyladipic acid	HMDB0000555	NA	0.408285	0.444558	0.549284	0.375453	0.530834
2-Methylpentanoic acid	HMDB0031580	NA	0.178802	0.107394	0.105164	0.112877	0.0871433
3-Methylpentanoic acid	HMDB0033774	NA	0.187301	0.225653	0.0410057	0.209106	0.0390723
Isocaproic acid	HMDB0000689	NA	0.635389	0.989473	0.863096	0.959519	0.884099
Caproic acid	HMDB0000535	C01585	0.5642	4.24934	0.463495	4.30105	0.458337
Suberic acid	HMDB0000893	C08278	2.58297	0.992092	0.864598	1.01863	1.00914
TCA	HMDB0000036	C05122	0.0371512	0.0143164	0.0147625	0.0147032	0.0139555
Citric acid	HMDB0000094	C00158	28.2688	61.9418	56.7553	63.787	56.0057
Isocitric acid	HMDB0000193	C00311	0.712059	2.78107	1.77156	2.68596	1.55623
Heptanoic acid	HMDB0000666	C17714	0.479173	0.812451	0.564576	0.854144	0.560428
Pyruvic acid	HMDB0000243	C00022	193.686	7.65375	80.2604	7.41111	67.1793
TDCA	HMDB0000896	C05463	0.0705199	0.0529649	0.0547267	0.0510734	0.0459203
TCDCA	HMDB0000951	C05465	0.224524	0.133192	0.137878	0.156747	0.125741
7-DHCA	NA	NA	0.104049	0.165281	0.12279	0.116094	0.110991
aMCA	HMDB0000506	C17647	0.020113	0.0360267	0.0337668	0.0372711	0.0277436
Oxoglutaric acid	HMDB0000208	C00026	85.7241	3.6066	28.2034	3.49361	25.5151
GUDCA	HMDB0000708	NA	0.294238	0.190625	0.152019	0.243435	0.0971699
GHDCA	NA	NA	0.0455737	0.0268148	0.0247907	0.0218486	0.0191904
Octanoic acid	HMDB0000482	C06423	13.955	12.937	15.7244	11.2692	13.9307
muroCA	HMDB0000811	C15515	0.567696	0.122756	0.161634	0.156742	0.131064
bHDCA	HMDB0000664	NA	0.259395	0.0857784	0.116431	0.192362	0.130855
UDCA	HMDB0000946	C07880	0.0138807	0.021039	0.0187977	0.0209043	0.015177
HDCA	HMDB0000733	NA	0.119341	0.154554	0.239904	0.164186	0.136628
CA	HMDB0000619	C00695	0.13943	0.115959	0.0627382	0.0614278	0.0506497
Oxoadipic acid	HMDB0000225	C00322	0.24709	0.121555	0.229518	0.136954	0.230956
GCA	HMDB0000138	C01921	0.307246	0.225511	0.220881	0.246563	0.174887
Nonanoic acid	HMDB0000847	C01601	0.143754	0.467664	0.383393	0.437496	0.39784
Decanoic acid	HMDB0000511	C01571	1.27778	1.60476	1.29996	1.5324	1.14927
Undecylenic acid	HMDB0033724	C13910	1.52058	1.79998	1.14222	1.70776	1.32078
CDCA	HMDB0000518	C02528	1.48422	2.59646	2.31945	2.14578	1.97417
GCDCA	HMDB0000637	C05466	2.00612	1.63956	1.57631	1.85969	1.08474
GDCA	HMDB0000631	C05464	0.27854	0.406673	0.408608	0.409227	0.258657
Undecanoic acid	HMDB0000947	C17715	0.211911	0.240147	0.235404	0.249313	0.246541
5Z-Dodecenoic acid	HMDB0000529	NA	1.2501	1.494	1.26849	1.62116	1.29209
Dodecanoic acid	HMDB0000638	C02679	1.57211	0.877175	0.622048	1.02653	1.08245
12-Tridecenoic acid	NA	NA	0.282424	0.270022	0.303238	0.301482	0.296799
Tridecanoic acid	HMDB0000910	C17076	0.513323	0.500368	0.533312	0.552321	0.672335
Myristoleic acid	HMDB0002000	C08322	0.411245	0.491241	0.375227	0.448913	0.428063
9E-tetradecenoic acid	HMDB0062248	NA	0.29657	0.391842	0.32093	0.443367	0.333726
Ricinoleic acid	HMDB0034297	C08365	0.256216	0.257285	0.374851	0.253671	0.322436
Ricinelaidic acid	NA	NA	0.193294	0.0793203	0.496457	0.0761053	0.450576
LCA	HMDB0000761	C03990	0.0370152	0.0603081	0.0606702	0.0641478	0.0626283
DCA	HMDB0000626	C04483	0.774844	0.811875	0.880994	0.81796	0.822423
GLCA	HMDB0000698	C15557	0.0355756	0.0423074	0.0526219	0.0584789	0.0422816
Myristic acid	HMDB0000806	C06424	12.4817	9.16525	6.18689	8.7417	8.17578
Pentadecanoic acid	HMDB0000826	C16537	7.68753	3.23126	2.42428	3.18447	4.17372
Palmitoleic acid	HMDB0003229	C08362	64.7477	56.7857	34.4785	50.4064	47.5317
Palmitelaidic acid	HMDB0012328	NA	2.99397	2.39382	1.61831	2.1303	2.46334
10Z-Heptadecenoic acid	HMDB0060038	NA	10.4172	5.45223	3.75537	5.28053	5.63539
alpha-Linolenic acid	HMDB0001388	C06427	179.176	113.227	116.284	109.538	140.414
gamma-Linolenic acid	HMDB0003073	C06426	212.505	100.695	112.696	111.367	124.691
Linoleic acid	HMDB0000673	C01595	1169.51	886.866	930.105	884.901	1046.81
EPA	HMDB0001999	C06428	18.4485	19.0373	10.2592	20.1809	12.7962
Arachidonic acid	HMDB0001043	C00219	470.303	408.14	197.353	446.417	328.825
Dihomo-gamma-linolenic acid	HMDB0002925	C03242	15.7489	12.0009	7.83129	12.0617	11.5886
DHA	HMDB0002183	C06429	235.577	112.659	80.7009	119.491	128.938
DPA	HMDB0006528	C16513	12.0024	7.64223	6.75153	8.29403	10.1823
DPAn-6	HMDB0001976	NA	5.65274	1.72241	1.47445	1.93809	2.76562
Adrenic acid	HMDB0002226	C16527	13.4818	6.95191	6.83373	7.4018	10.8083
Succinic acid	HMDB0000254	C00042	3.84665	6.93259	3.36804	6.8473	3.09373
Citramalic acid	HMDB0000426	C00815	0.0160498	0.534314	0.063006	0.453279	0.0665905
Palmitic acid	HMDB0000220	C00249	309.584	212.128	215.755	207.556	242.701
Oleic acid	HMDB0000207	C00712	3630.75	2225.7	1974.59	2204.25	2641.39
10Z-Nonadecenoic acid	HMDB0013622	NA	4.09814	1.54355	1.37273	1.83931	2.6312
Carnitine	HMDB0000062	C00318	38.4911	43.9691	41.9379	43.3998	35.9676
Acetylcarnitine	HMDB0000201	C02571	31.7901	21.5732	33.1731	19.164	28.1867
Propionylcarnitine	HMDB0000824	C03017	1.27531	0.96797	1.29763	1.15972	1.33725
Malonylcarnitine	HMDB0002095	NA	0.102235	0.100434	0.0976963	0.100749	0.0986661
3-Hydroxybutyrylcarnitine	HMDB0062735	NA	71.5646	63.1204	57.6317	60.59	55.1242
2-Methylbutyroylcarnitine	HMDB0000378	NA	0.175032	0.158326	0.197275	0.183116	0.176827
Isovalerylcarnitine	HMDB0000688	NA	0.095433	0.0654289	0.0799508	0.0724178	0.071195
3-Hydroxylisovalerylcarnitine	NA	NA	0.330565	0.312265	0.328049	0.320304	0.327201
Glutarylcarnitine	HMDB0013130	NA	0.118492	0.0986518	0.109885	0.10272	0.0960161
Hexanylcarnitine	HMDB0000705	NA	0.263867	0.206988	0.276152	0.191807	0.164418
Adipoylcarnitine	HMDB0061677	NA	0.0747221	0.0873401	0.0776702	0.0885876	0.0791875
Octanoylcarnitine	HMDB0000791	C02838	0.880248	1.15079	1.20347	1.06095	0.71395
Decanoylcarnitine	HMDB0000651	NA	1.39571	2.17305	2.04023	2.03938	1.36859
Dodecanoylcarnitine	HMDB0002250	NA	0.560805	0.842087	0.784674	0.792571	0.549544
Tetradecanoylcarnitine	HMDB0005066	NA	0.0434177	0.0895047	0.0756997	0.08427	0.0616337
Palmitoylcarnitine	HMDB0000222	C02990	1.94766	2.24483	1.89771	1.9748	2.03551
Oleylcarnitine	HMDB0005065	NA	5.10215	4.52909	3.83521	4.33045	3.6663
Linoleylcarnitine	HMDB0006469	NA	7.1444	4.51354	6.32446	4.43074	5.04269
Stearylcarnitine	HMDB0000848	NA	4.9314	4.2383	2.80402	4.02444	3.37334
